# Supplementary material for: Peta-bit-per-second optical communications system using a standard cladding diameter 15-mode fiber
Source: Nat Commun. 2021 Jul 9;12:4238. doi: 10.1038/s41467-021-24409-w (PMC8270968; doi:10.1038/s41467-021-24409-w)
Supplement: Supplementary file 3 — Source Data [file 41467_2021_24409_MOESM3_ESM.xlsx]

## Sheet: Multiplexer_losses
		mode	mode	mode	mode	mode	mode	mode	mode	mode	mode	mode	mode	mode	mode	mode
	wavelength (nm)	1	2	3	4	5	6	7	8	9	10	11	12	13	14	15
	1530	8.1768	8.61551	9.37969	9.13005	10.3534	9.09266	8.56532	9.00938	9.84552	9.23056	9.65604	9.89137	9.17757	11.4122	10.7456
	1535	8.11857	8.55514	9.24211	9.0103	10.2186	9.02455	8.48464	8.90236	9.74996	9.16821	9.54924	9.70279	9.08209	11.2629	10.5729
	1540	8.08218	8.48527	9.15875	8.91888	10.1103	8.97446	8.41831	8.82706	9.64655	9.10362	9.43305	9.56944	9.0069	11.1052	10.4219
	1545	8.03561	8.41812	9.06444	8.84218	10.0212	8.90246	8.34239	8.74007	9.58962	9.01995	9.32305	9.41833	8.93898	10.9882	10.2769
	1550	8.03999	8.37268	8.98554	8.78314	9.95769	8.87704	8.2799	8.67243	9.54914	8.99743	9.23733	9.29205	8.89965	10.8834	10.1656
	1555	8.05483	8.35826	8.93045	8.7232	9.92061	8.86325	8.28928	8.62694	9.52907	8.99431	9.16811	9.22071	8.86135	10.82	10.0857
	1560	8.07017	8.36059	8.90428	8.73096	9.88771	8.85843	8.28917	8.60766	9.53664	8.99287	9.13415	9.14833	8.88984	10.7542	10.0194
	1565	8.13543	8.37062	8.9086	8.75499	9.92847	8.89888	8.3249	8.62807	9.57013	9.04307	9.11257	9.12938	8.94361	10.7627	9.99657
	1570	8.26527	8.48418	8.99562	8.83289	10.0303	8.9998	8.43847	8.70896	9.68767	9.145	9.19563	9.1509	9.03685	10.8454	10.0454
	1575	8.39569	8.58521	9.07224	8.9238	10.0933	9.10324	8.56411	8.79035	9.80808	9.25551	9.25558	9.18972	9.13923	10.9451	10.0832
	1580	8.56041	8.74165	9.18715	9.06017	10.221	9.26946	8.73718	8.91845	9.97519	9.41867	9.37636	9.27518	9.28626	11.1017	10.1906
	1585	8.74786	8.92957	9.34018	9.22103	10.3996	9.47494	8.95933	9.07153	10.1803	9.59729	9.54387	9.4046	9.45139	11.2965	10.3406
	1590	8.95028	9.11505	9.52649	9.40597	10.5684	9.68436	9.1915	9.23159	10.4129	9.77396	9.72561	9.53935	9.62846	11.4812	10.5181
	1595	9.15569	9.31799	9.6992	9.58081	10.7563	9.89753	9.40657	9.39507	10.6328	9.96389	9.89142	9.67288	9.79401	11.6726	10.6864
	1600	9.34839	9.49317	9.85554	9.74877	10.9406	10.1114	9.62922	9.55872	10.8302	10.1678	10.0568	9.82178	9.96146	11.8759	10.8583
	1605	9.52727	9.67194	10.013	9.92229	11.1041	10.2876	9.81161	9.69897	11.0135	10.3391	10.1847	9.96266	10.1031	12.0354	11.0242
	1610	9.64503	9.78824	10.0833	10.0143	11.2025	10.3786	9.92776	9.79556	11.1074	10.4377	10.2516	10.0402	10.1765	12.1414	11.1266
		IL in dB

## Sheet: Fiber_attenuation
		mode	mode	mode	mode	mode	mode	mode	mode	mode	mode	mode	mode	mode	mode	mode
	wavelength (nm)	1	2	3	4	5	6	7	8	9	10	11	12	13	14	15
	1530	0.22238	0.21812	0.218352	0.214989	0.215511	0.21591	0.217664	0.214194	0.214804	0.215964	0.238902	0.236175	0.239019	0.24106	0.242866
	1535	0.220691	0.215443	0.217894	0.213588	0.21322	0.213596	0.215653	0.213101	0.21182	0.213177	0.237312	0.236746	0.237701	0.239652	0.242031
	1540	0.217519	0.212403	0.213893	0.210755	0.210678	0.209373	0.212159	0.209463	0.209988	0.210138	0.235858	0.234176	0.236969	0.239007	0.238773
	1545	0.216827	0.211646	0.211912	0.209102	0.209163	0.20939	0.210767	0.208275	0.208471	0.210323	0.236295	0.23445	0.237076	0.240497	0.241098
	1550	0.214508	0.20996	0.211186	0.206973	0.207528	0.207464	0.211251	0.207424	0.206733	0.208233	0.2381	0.235503	0.237854	0.240517	0.242141
	1555	0.211867	0.207955	0.209346	0.206699	0.204939	0.205456	0.208064	0.205658	0.205784	0.205856	0.239267	0.236012	0.240107	0.24084	0.242107
	1560	0.211895	0.205772	0.207679	0.204302	0.205346	0.204653	0.207008	0.204468	0.204073	0.205861	0.239399	0.238414	0.240996	0.24385	0.244245
	1565	0.210331	0.206654	0.206356	0.203006	0.203354	0.203362	0.206438	0.202437	0.203441	0.204335	0.243558	0.240712	0.242043	0.246451	0.245935
	1570	0.208753	0.204479	0.205122	0.20242	0.201574	0.202161	0.204974	0.20247	0.202116	0.203691	0.245786	0.244541	0.247803	0.250623	0.248378
	1575	0.207457	0.203855	0.20362	0.201197	0.201328	0.201397	0.204102	0.201391	0.20126	0.202534	0.251564	0.248581	0.249832	0.253678	0.252494
	1580	0.207287	0.203294	0.203482	0.200821	0.201068	0.200764	0.203203	0.200737	0.20055	0.201954	0.256043	0.254981	0.255831	0.259138	0.258169
	1585	0.207404	0.202669	0.203693	0.201155	0.199703	0.200276	0.202446	0.200766	0.200526	0.202056	0.263165	0.263817	0.263011	0.267737	0.265114
	1590	0.20704	0.202859	0.202871	0.20054	0.199823	0.200261	0.202344	0.201598	0.200214	0.202291	0.274411	0.272586	0.27241	0.276879	0.276542
	1595	0.206732	0.202948	0.202679	0.200729	0.199818	0.200336	0.202708	0.202385	0.200128	0.202192	0.286895	0.282852	0.283795	0.290448	0.28814
	1600	0.20767	0.203456	0.203852	0.201214	0.200566	0.200386	0.202871	0.203302	0.200731	0.202109	0.296747	0.298406	0.296948	0.302685	0.3039
	1605	0.208277	0.204002	0.203581	0.201415	0.201406	0.20087	0.204359	0.204744	0.201801	0.202856	0.316322	0.313926	0.311374	0.31828	0.317225
	1610	0.208757	0.204407	0.204704	0.202157	0.203072	0.202089	0.204392	0.205422	0.203538	0.204156	0.326046	0.326448	0.322245	0.329493	0.332368
		Att. In dB

## Sheet: Impulse response spread
		Wavelength (nm)	Impulse response spread (ns)
		1609.84	3.68659
		1609.62	3.64563
		1609.41	3.64563
		1609.19	3.64563
		1608.98	3.64563
		1608.76	3.64563
		1608.54	3.64563
		1608.33	3.64563
		1608.11	3.60466
		1607.9	3.60466
		1607.68	3.64563
		1607.47	3.60466
		1607.25	3.64563
		1607.04	3.64563
		1606.82	3.60466
		1606.6	3.60466
		1606.39	3.60466
		1606.17	3.5637
		1605.96	3.60466
		1605.74	3.5637
		1605.53	3.5637
		1605.31	3.5637
		1605.1	3.5637
		1604.88	3.5637
		1604.67	3.5637
		1604.46	3.5637
		1604.24	3.5637
		1604.03	3.5637
		1603.81	3.52274
		1603.6	3.5637
		1603.38	3.52274
		1603.17	3.52274
		1602.95	3.52274
		1602.74	3.52274
		1602.53	3.52274
		1602.31	3.48178
		1602.1	3.52274
		1601.88	3.52274
		1601.67	3.48178
		1601.46	3.52274
		1601.24	3.52274
		1601.03	3.48178
		1600.81	3.52274
		1600.6	3.48178
		1600.39	3.48178
		1600.17	3.48178
		1599.96	3.48178
		1599.75	3.48178
		1599.53	3.48178
		1599.32	3.48178
		1599.11	3.44082
		1598.89	3.44082
		1598.68	3.44082
		1598.47	3.39985
		1598.25	3.39985
		1598.04	3.39985
		1597.83	3.39985
		1597.62	3.39985
		1597.4	3.39985
		1597.19	3.44082
		1596.98	3.44082
		1596.76	3.39985
		1596.55	3.44082
		1596.34	3.39985
		1596.13	3.39985
		1595.91	3.39985
		1595.7	3.35889
		1595.49	3.35889
		1595.28	3.39985
		1595.06	3.39985
		1594.85	3.39985
		1594.64	3.35889
		1594.43	3.35889
		1594.22	3.35889
		1594	3.35889
		1593.79	3.35889
		1593.58	3.35889
		1593.37	3.31793
		1593.16	3.35889
		1592.95	3.31793
		1592.73	3.31793
		1592.52	3.31793
		1592.31	3.31793
		1592.1	3.31793
		1591.89	3.31793
		1591.68	3.27697
		1591.47	3.27697
		1591.26	3.23601
		1591.04	3.27697
		1590.83	3.27697
		1590.62	3.27697
		1590.41	3.23601
		1590.2	3.23601
		1589.99	3.19504
		1589.78	3.23601
		1589.57	3.23601
		1589.36	3.23601
		1589.15	3.19504
		1588.94	3.19504
		1588.73	3.23601
		1588.51	3.19504
		1588.3	3.19504
		1588.09	3.19504
		1587.88	3.19504
		1587.67	3.15408
		1587.46	3.15408
		1587.25	3.15408
		1587.04	3.19504
		1586.83	3.15408
		1586.62	3.11312
		1586.41	3.15408
		1586.2	3.15408
		1585.99	3.15408
		1585.78	3.11312
		1585.57	3.11312
		1585.36	3.11312
		1585.16	3.11312
		1584.95	3.07216
		1584.74	3.07216
		1584.53	3.07216
		1584.32	3.07216
		1584.11	3.0312
		1583.9	3.0312
		1583.69	3.0312
		1583.48	3.0312
		1583.27	3.07216
		1583.06	3.0312
		1582.85	3.07216
		1582.64	3.0312
		1582.44	3.0312
		1582.23	3.0312
		1582.02	2.99023
		1581.81	3.0312
		1581.6	2.99023
		1581.39	2.99023
		1581.18	2.99023
		1580.98	3.0312
		1580.77	2.94927
		1580.56	3.0312
		1580.35	2.99023
		1580.14	2.99023
		1579.93	2.99023
		1579.73	2.94927
		1579.52	2.94927
		1579.31	2.90831
		1579.1	2.90831
		1578.89	2.94927
		1578.69	2.94927
		1578.48	2.90831
		1578.27	2.94927
		1578.06	2.94927
		1577.86	2.90831
		1577.65	2.94927
		1577.44	2.90831
		1577.23	2.90831
		1577.03	2.90831
		1576.82	2.90831
		1576.61	2.90831
		1576.4	2.86735
		1576.2	2.90831
		1575.99	2.86735
		1575.78	2.86735
		1575.57	2.90831
		1575.37	2.86735
		1575.16	2.82638
		1574.95	2.82638
		1574.75	2.82638
		1574.54	2.86735
		1574.33	2.82638
		1574.13	2.82638
		1573.92	2.82638
		1573.71	2.78542
		1573.51	2.82638
		1573.3	2.82638
		1573.09	2.82638
		1572.89	2.82638
		1572.68	2.82638
		1572.48	2.82638
		1572.27	2.74446
		1572.06	2.74446
		1571.86	2.74446
		1571.65	2.7035
		1571.45	2.74446
		1571.24	2.7035
		1571.03	2.7035
		1570.83	2.7035
		1570.62	2.7035
		1570.42	2.7035
		1570.21	2.7035
		1570.01	2.7035
		1569.8	2.7035
		1569.59	2.58061
		1569.39	2.53965
		1566.52	2.78542
		1566.31	2.74446
		1566.11	2.82638
		1565.9	2.7035
		1565.7	2.74446
		1565.5	2.66254
		1565.29	2.66254
		1565.09	2.62157
		1564.88	2.7035
		1564.68	2.66254
		1564.47	2.66254
		1564.27	2.74446
		1564.07	2.62157
		1563.86	2.62157
		1563.66	3.39985
		1563.45	2.58061
		1563.25	2.7035
		1563.05	2.66254
		1562.84	2.58061
		1562.64	3.15408
		1562.44	2.53965
		1562.23	2.58061
		1562.03	2.58061
		1561.83	2.62157
		1561.62	2.58061
		1561.42	2.66254
		1561.22	2.53965
		1561.01	2.49869
		1560.81	2.53965
		1560.61	2.45773
		1560.4	2.53965
		1560.2	2.53965
		1560	2.45773
		1559.79	2.45773
		1559.59	2.49869
		1559.39	2.53965
		1559.19	2.49869
		1558.98	2.45773
		1558.78	2.45773
		1558.58	2.49869
		1558.38	2.41676
		1558.17	2.49869
		1557.97	2.45773
		1557.77	2.45773
		1557.57	2.41676
		1557.36	2.45773
		1557.16	2.3758
		1556.96	2.41676
		1556.76	2.41676
		1556.55	2.3758
		1556.35	2.41676
		1556.15	2.41676
		1555.95	2.3758
		1555.75	2.3758
		1555.55	2.3758
		1555.34	2.3758
		1555.14	2.33484
		1554.94	2.3758
		1554.74	2.41676
		1554.54	2.3758
		1554.34	2.3758
		1554.13	2.41676
		1553.93	2.33484
		1553.73	2.29388
		1553.53	2.41676
		1553.33	2.33484
		1553.13	2.3758
		1552.93	2.29388
		1552.73	2.3758
		1552.52	2.33484
		1552.32	2.29388
		1552.12	2.3758
		1551.92	2.3758
		1551.72	2.29388
		1551.52	2.25292
		1551.32	2.29388
		1551.12	2.25292
		1550.92	2.41676
		1550.72	2.41676
		1550.52	2.41676
		1550.32	2.21195
		1550.12	2.25292
		1549.92	2.25292
		1549.72	2.33484
		1549.52	2.33484
		1549.32	2.33484
		1549.11	2.29388
		1548.91	2.29388
		1548.71	2.29388
		1548.51	2.29388
		1548.31	2.29388
		1548.11	2.7035
		1547.92	2.21195
		1547.72	2.21195
		1547.52	2.33484
		1547.32	2.13003
		1547.12	2.7035
		1546.92	2.25292
		1546.72	2.13003
		1546.52	2.7035
		1546.32	2.17099
		1546.12	2.13003
		1545.92	2.13003
		1545.72	2.13003
		1545.52	2.17099
		1545.32	2.41676
		1545.12	2.29388
		1544.92	2.08907
		1544.72	2.25292
		1544.53	2.25292
		1544.33	2.13003
		1544.13	2.17099
		1543.93	2.17099
		1543.73	2.33484
		1543.53	2.13003
		1543.33	2.13003
		1543.13	2.33484
		1542.94	2.21195
		1542.74	2.25292
		1542.54	2.17099
		1542.34	2.25292
		1542.14	2.21195
		1541.94	2.21195
		1541.75	2.45773
		1541.55	2.13003
		1541.35	2.08907
		1541.15	2.13003
		1540.95	2.21195
		1540.76	2.13003
		1540.56	2.13003
		1540.36	2.17099
		1540.16	2.13003
		1539.96	2.08907
		1539.77	2.13003
		1539.57	2.17099
		1539.37	2.17099
		1539.17	2.13003
		1538.98	2.13003
		1538.78	2.13003
		1538.58	2.08907
		1538.38	2.08907
		1538.19	2.13003
		1537.99	2.08907
		1537.79	2.08907
		1537.59	2.08907
		1537.4	2.13003
		1537.2	2.0481
		1537	2.08907
		1536.81	2.13003
		1536.61	2.13003
		1536.41	2.08907
		1536.22	2.13003
		1536.02	2.0481
		1535.82	2.08907
		1535.63	2.0481
		1535.43	2.08907
		1535.23	2.08907
		1535.04	2.08907
		1534.84	2.08907
		1534.64	2.0481
		1534.45	2.08907
		1534.25	2.08907
		1534.05	2.08907
		1533.86	2.08907
		1533.66	2.13003
		1533.47	2.00714
		1533.27	2.0481
		1533.07	2.13003
		1532.88	2.13003
		1532.68	2.21195
		1532.49	2.08907
		1532.29	2.08907
		1532.09	2.08907
		1531.9	2.0481
		1531.7	2.0481
		1531.51	2.0481
		1531.31	2.0481
		1531.12	2.00714
		1530.92	2.0481
		1530.72	2.08907
		1530.53	2.08907
		1530.33	2.0481
		1530.14	2.0481
		1529.94	2.0481
		1529.75	2.00714
		1529.55	2.0481
		1529.36	2.0481
		1529.16	2.0481
		1528.97	2.08907

## Sheet: Mode-dependent loss1
		Wavelength (nm)	MDL (B2B) (dB)	MDL (Mode-mux only) (dB)	MDL (full system) (dB)
		1609.84	NaN	NaN	9.96275
		1609.62	NaN	NaN	10.0214
		1609.41	NaN	NaN	9.70216
		1609.19	NaN	NaN	9.9069
		1608.98	NaN	NaN	9.89201
		1608.76	NaN	NaN	9.98297
		1608.54	NaN	NaN	9.92984
		1608.33	NaN	NaN	10.1382
		1608.11	NaN	NaN	9.84727
		1607.9	NaN	NaN	10.0966
		1607.68	NaN	NaN	9.99412
		1607.47	NaN	NaN	9.94578
		1607.25	NaN	NaN	9.86075
		1607.04	NaN	NaN	10.041
		1606.82	NaN	NaN	9.68563
		1606.6	NaN	NaN	9.86381
		1606.39	NaN	NaN	9.97849
		1606.17	NaN	8.23928	10.0091
		1605.96	NaN	NaN	9.74648
		1605.74	NaN	NaN	9.90284
		1605.53	NaN	NaN	10.013
		1605.31	NaN	NaN	9.71561
		1605.1	NaN	NaN	9.94283
		1604.88	NaN	NaN	9.73274
		1604.67	NaN	NaN	9.92128
		1604.46	NaN	NaN	9.80212
		1604.24	NaN	NaN	9.70018
		1604.03	NaN	NaN	9.65926
		1603.81	NaN	NaN	9.7485
		1603.6	NaN	NaN	9.8936
		1603.38	NaN	NaN	9.89787
		1603.17	NaN	NaN	9.6586
		1602.95	NaN	NaN	9.70046
		1602.74	NaN	NaN	9.74616
		1602.53	NaN	NaN	9.77541
		1602.31	NaN	NaN	9.57667
		1602.1	NaN	NaN	9.58288
		1601.88	NaN	8.17258	9.40665
		1601.67	NaN	NaN	9.62786
		1601.46	NaN	NaN	9.5212
		1601.24	NaN	NaN	9.5384
		1601.03	NaN	NaN	9.58983
		1600.81	NaN	NaN	9.5136
		1600.6	NaN	NaN	9.35963
		1600.39	NaN	NaN	9.61309
		1600.17	NaN	NaN	9.50226
		1599.96	NaN	NaN	9.51831
		1599.75	NaN	NaN	9.47672
		1599.53	NaN	NaN	9.38246
		1599.32	NaN	NaN	9.79813
		1599.11	NaN	NaN	9.35978
		1598.89	NaN	NaN	9.41604
		1598.68	NaN	NaN	9.3224
		1598.47	NaN	NaN	9.49082
		1598.25	NaN	NaN	9.30628
		1598.04	NaN	NaN	9.42033
		1597.83	NaN	NaN	9.33715
		1597.62	NaN	8.04746	9.34649
		1597.4	NaN	NaN	8.91645
		1597.19	NaN	NaN	9.13117
		1596.98	NaN	NaN	8.92276
		1596.76	NaN	NaN	8.86157
		1596.55	NaN	NaN	8.95935
		1596.34	NaN	NaN	9.00089
		1596.13	NaN	NaN	8.90695
		1595.91	NaN	NaN	8.70246
		1595.7	NaN	NaN	8.83048
		1595.49	NaN	NaN	8.79379
		1595.28	NaN	NaN	8.75264
		1595.06	NaN	NaN	8.8215
		1594.85	NaN	NaN	8.96831
		1594.64	NaN	NaN	8.69824
		1594.43	NaN	NaN	8.74457
		1594.22	NaN	NaN	8.82848
		1594	NaN	NaN	8.82221
		1593.79	NaN	NaN	8.80849
		1593.58	NaN	NaN	8.71826
		1593.37	NaN	8.09074	8.73455
		1593.16	NaN	NaN	8.61453
		1592.95	NaN	NaN	8.64023
		1592.73	NaN	NaN	8.72985
		1592.52	NaN	NaN	8.70708
		1592.31	NaN	NaN	8.64425
		1592.1	NaN	NaN	8.73822
		1591.89	NaN	NaN	8.62385
		1591.68	NaN	NaN	8.57154
		1591.47	NaN	NaN	8.54266
		1591.26	NaN	NaN	8.66328
		1591.04	NaN	NaN	8.74022
		1590.83	NaN	NaN	8.68102
		1590.62	NaN	NaN	8.70997
		1590.41	NaN	NaN	8.63144
		1590.2	NaN	NaN	8.63827
		1589.99	NaN	NaN	8.70934
		1589.78	NaN	NaN	8.58972
		1589.57	NaN	NaN	8.57681
		1589.36	NaN	NaN	8.59026
		1589.15	NaN	8.04765	8.57899
		1588.94	NaN	NaN	8.79127
		1588.73	NaN	NaN	8.53956
		1588.51	NaN	NaN	8.66903
		1588.3	NaN	NaN	8.5818
		1588.09	NaN	NaN	8.42943
		1587.88	NaN	NaN	8.4803
		1587.67	NaN	NaN	8.41387
		1587.46	NaN	NaN	8.57888
		1587.25	NaN	NaN	8.44222
		1587.04	NaN	NaN	8.47205
		1586.83	NaN	NaN	8.60314
		1586.62	NaN	NaN	8.29343
		1586.41	NaN	NaN	8.36453
		1586.2	NaN	NaN	8.41021
		1585.99	NaN	NaN	8.39652
		1585.78	NaN	NaN	9.06902
		1585.57	NaN	NaN	8.4452
		1585.36	NaN	NaN	8.48431
		1585.16	NaN	NaN	8.32817
		1584.95	NaN	8.01774	8.22688
		1584.74	NaN	NaN	8.30931
		1584.53	NaN	NaN	8.19211
		1584.32	NaN	NaN	8.27089
		1584.11	NaN	NaN	8.28334
		1583.9	NaN	NaN	8.2498
		1583.69	NaN	NaN	8.26541
		1583.48	NaN	NaN	8.24439
		1583.27	NaN	NaN	8.55577
		1583.06	NaN	NaN	8.67641
		1582.85	NaN	NaN	8.59319
		1582.64	NaN	NaN	8.57972
		1582.44	NaN	NaN	8.57267
		1582.23	NaN	NaN	8.74427
		1582.02	NaN	NaN	8.72754
		1581.81	NaN	NaN	8.57774
		1581.6	NaN	NaN	9.12527
		1581.39	NaN	NaN	8.68593
		1581.18	NaN	NaN	8.53454
		1580.98	NaN	NaN	8.66187
		1580.77	NaN	8.17969	8.63707
		1580.56	NaN	NaN	8.62741
		1580.35	NaN	NaN	8.57836
		1580.14	NaN	NaN	8.51114
		1579.93	NaN	NaN	8.41732
		1579.73	NaN	NaN	8.4938
		1579.52	NaN	NaN	8.4753
		1579.31	NaN	NaN	8.99714
		1579.1	NaN	NaN	9.04033
		1578.89	NaN	NaN	8.37118
		1578.69	NaN	NaN	8.40996
		1578.48	NaN	NaN	8.42715
		1578.27	NaN	NaN	8.47596
		1578.06	NaN	NaN	8.39336
		1577.86	NaN	NaN	8.35789
		1577.65	NaN	NaN	8.46523
		1577.44	NaN	NaN	8.42593
		1577.23	NaN	NaN	8.44052
		1577.03	NaN	NaN	8.44011
		1576.82	NaN	NaN	8.35921
		1576.61	NaN	8.35885	8.43769
		1576.4	NaN	NaN	8.44574
		1576.2	NaN	NaN	8.4505
		1575.99	NaN	NaN	8.49873
		1575.78	NaN	NaN	8.39844
		1575.57	NaN	NaN	8.39571
		1575.37	NaN	NaN	8.43794
		1575.16	NaN	NaN	8.38913
		1574.95	NaN	NaN	8.43561
		1574.75	NaN	NaN	8.32851
		1574.54	NaN	NaN	8.42742
		1574.33	NaN	NaN	8.37385
		1574.13	NaN	NaN	8.45772
		1573.92	NaN	NaN	8.29773
		1573.71	NaN	NaN	8.29138
		1573.51	NaN	NaN	8.47275
		1573.3	NaN	NaN	8.54546
		1573.09	NaN	NaN	8.44358
		1572.89	NaN	NaN	8.52022
		1572.68	NaN	NaN	8.50194
		1572.48	NaN	8.21805	8.40776
		1572.27	NaN	NaN	8.77749
		1572.06	NaN	NaN	8.79983
		1571.86	NaN	NaN	8.94016
		1571.65	NaN	NaN	8.74153
		1571.45	NaN	NaN	7.42567
		1571.24	NaN	NaN	8.69093
		1571.03	NaN	NaN	8.76429
		1570.83	NaN	NaN	8.64597
		1570.62	NaN	NaN	8.58059
		1570.42	NaN	NaN	8.63164
		1570.21	NaN	NaN	8.82871
		1570.01	NaN	NaN	8.8387
		1569.8	NaN	NaN	8.72544
		1569.59	NaN	NaN	7.82597
		1569.39	NaN	NaN	7.83941
		1566.52	NaN	NaN	8.76784
		1566.31	NaN	NaN	8.36446
		1566.11	NaN	NaN	8.6646
		1565.9	NaN	NaN	8.13921
		1565.7	NaN	NaN	8.32961
		1565.5	NaN	NaN	7.63041
		1565.29	NaN	NaN	7.72097
		1565.09	NaN	NaN	7.72508
		1564.88	NaN	NaN	7.90136
		1564.68	NaN	NaN	7.89531
		1564.47	NaN	NaN	7.89455
		1564.27	4.14232	7.25253	8.23396
		1564.07	NaN	NaN	7.39075
		1563.86	NaN	NaN	7.32405
		1563.66	NaN	NaN	9.4953
		1563.45	NaN	NaN	7.49424
		1563.25	NaN	NaN	8.13517
		1563.05	NaN	NaN	8.02382
		1562.84	NaN	NaN	7.37504
		1562.64	NaN	NaN	9.03982
		1562.44	NaN	NaN	7.36164
		1562.23	NaN	NaN	7.7058
		1562.03	NaN	NaN	7.40254
		1561.83	NaN	NaN	7.89836
		1561.62	NaN	NaN	7.67794
		1561.42	NaN	NaN	8.06527
		1561.22	NaN	NaN	7.47193
		1561.01	NaN	NaN	6.92063
		1560.81	NaN	NaN	7.34135
		1560.61	NaN	NaN	7.01148
		1560.4	NaN	NaN	8.07703
		1560.2	4.33449	7.64091	8.25239
		1560	NaN	NaN	7.67707
		1559.79	NaN	NaN	7.91236
		1559.59	NaN	NaN	8.2796
		1559.39	NaN	NaN	8.38337
		1559.19	NaN	NaN	8.19381
		1558.98	NaN	NaN	7.87264
		1558.78	NaN	NaN	8.02412
		1558.58	NaN	NaN	8.46665
		1558.38	NaN	NaN	7.9847
		1558.17	NaN	NaN	8.24171
		1557.97	NaN	NaN	7.84975
		1557.77	NaN	NaN	7.94801
		1557.57	NaN	NaN	8.06569
		1557.36	NaN	NaN	8.25369
		1557.16	NaN	NaN	7.60215
		1556.96	NaN	NaN	7.89098
		1556.76	NaN	NaN	7.91368
		1556.55	NaN	NaN	7.76973
		1556.35	NaN	NaN	8.21628
		1556.15	4.5163	7.44164	8.14477
		1555.95	NaN	NaN	8.0971
		1555.75	NaN	NaN	8.16752
		1555.55	NaN	NaN	7.9775
		1555.34	NaN	NaN	7.92941
		1555.14	NaN	NaN	8.04801
		1554.94	NaN	NaN	8.14431
		1554.74	NaN	NaN	8.17761
		1554.54	NaN	NaN	8.05895
		1554.34	NaN	NaN	8.00626
		1554.13	NaN	NaN	8.43624
		1553.93	NaN	NaN	8.04787
		1553.73	NaN	NaN	7.97515
		1553.53	NaN	NaN	8.35533
		1553.33	NaN	NaN	8.33497
		1553.13	NaN	NaN	8.3815
		1552.93	NaN	NaN	8.10468
		1552.73	NaN	NaN	8.34294
		1552.52	NaN	NaN	8.09097
		1552.32	NaN	NaN	8.06314
		1552.12	4.64546	7.52001	8.50369
		1551.92	NaN	NaN	8.40264
		1551.72	NaN	NaN	8.1162
		1551.52	NaN	NaN	8.08718
		1551.32	NaN	NaN	8.26014
		1551.12	NaN	NaN	8.25295
		1550.92	NaN	NaN	8.61738
		1550.72	NaN	NaN	8.65777
		1550.52	NaN	NaN	8.58173
		1550.32	NaN	NaN	8.12849
		1550.12	NaN	NaN	8.13194
		1549.92	NaN	NaN	8.43585
		1549.72	NaN	NaN	8.48533
		1549.52	NaN	NaN	8.48125
		1549.32	NaN	NaN	8.49014
		1549.11	NaN	NaN	8.36621
		1548.91	NaN	NaN	8.53622
		1548.71	NaN	NaN	8.41186
		1548.51	NaN	NaN	8.46001
		1548.31	NaN	NaN	8.29857
		1548.11	4.34538	8.46616	8.47507
		1547.92	NaN	NaN	7.79827
		1547.72	NaN	NaN	7.8907
		1547.52	NaN	NaN	8.18751
		1547.32	NaN	NaN	7.47331
		1547.12	NaN	NaN	8.76069
		1546.92	NaN	NaN	8.24365
		1546.72	NaN	NaN	7.60475
		1546.52	NaN	NaN	8.8812
		1546.32	NaN	NaN	8.02249
		1546.12	NaN	NaN	7.8794
		1545.92	NaN	NaN	7.94207
		1545.72	NaN	NaN	7.99502
		1545.52	NaN	NaN	8.03331
		1545.32	NaN	NaN	8.6718
		1545.12	NaN	NaN	8.49083
		1544.92	NaN	NaN	7.97351
		1544.72	NaN	NaN	8.32571
		1544.53	NaN	NaN	8.49232
		1544.33	NaN	NaN	8.19568
		1544.13	4.35277	8.05052	8.36752
		1543.93	NaN	NaN	8.16531
		1543.73	NaN	NaN	8.54042
		1543.53	NaN	NaN	8.25271
		1543.33	NaN	NaN	8.20508
		1543.13	NaN	NaN	8.59547
		1542.94	NaN	NaN	8.42208
		1542.74	NaN	NaN	8.4747
		1542.54	NaN	NaN	8.33856
		1542.34	NaN	NaN	8.48748
		1542.14	NaN	NaN	8.54674
		1541.94	NaN	NaN	8.49964
		1541.75	NaN	NaN	8.63108
		1541.55	NaN	NaN	8.46349
		1541.35	NaN	NaN	8.35839
		1541.15	NaN	NaN	8.3874
		1540.95	NaN	NaN	8.55582
		1540.76	NaN	NaN	8.41119
		1540.56	NaN	NaN	8.33333
		1540.36	NaN	NaN	8.45921
		1540.16	4.62545	8.51631	8.37125
		1539.96	NaN	NaN	8.3966
		1539.77	NaN	NaN	8.41421
		1539.57	NaN	NaN	8.46648
		1539.37	NaN	NaN	8.49918
		1539.17	NaN	NaN	8.45868
		1538.98	NaN	NaN	8.42031
		1538.78	NaN	NaN	8.46747
		1538.58	NaN	NaN	8.35572
		1538.38	NaN	NaN	8.40177
		1538.19	NaN	NaN	8.40873
		1537.99	NaN	NaN	8.35536
		1537.79	NaN	NaN	8.31749
		1537.59	NaN	NaN	8.4466
		1537.4	NaN	NaN	8.53633
		1537.2	NaN	NaN	8.42897
		1537	NaN	NaN	8.47833
		1536.81	NaN	NaN	8.62279
		1536.61	NaN	NaN	8.54521
		1536.41	NaN	NaN	8.42559
		1536.22	4.69371	8.42993	8.5466
		1536.02	NaN	NaN	8.31917
		1535.82	NaN	NaN	8.48439
		1535.63	NaN	NaN	8.50498
		1535.43	NaN	NaN	8.52372
		1535.23	NaN	NaN	8.40165
		1535.04	NaN	NaN	8.5241
		1534.84	NaN	NaN	8.57752
		1534.64	NaN	NaN	8.43575
		1534.45	NaN	NaN	8.55108
		1534.25	NaN	8.46875	8.49455
		1534.05	NaN	NaN	8.61026
		1533.86	NaN	NaN	8.61866
		1533.66	NaN	NaN	8.68408
		1533.47	NaN	NaN	8.55758
		1533.27	NaN	NaN	8.71548
		1533.07	NaN	NaN	8.73654
		1532.88	NaN	NaN	8.73681
		1532.68	NaN	NaN	8.62085
		1532.49	NaN	NaN	8.65239
		1532.29	4.64899	8.58591	8.62871
		1532.09	NaN	NaN	8.62202
		1531.9	NaN	NaN	8.64323
		1531.7	NaN	NaN	8.71893
		1531.51	NaN	NaN	8.44304
		1531.31	NaN	NaN	8.57906
		1531.12	NaN	NaN	8.61923
		1530.92	NaN	NaN	8.71117
		1530.72	NaN	NaN	8.76451
		1530.53	NaN	NaN	8.75254
		1530.33	NaN	NaN	8.75129
		1530.14	NaN	NaN	8.82514
		1529.94	NaN	NaN	8.70039
		1529.75	NaN	NaN	8.65223
		1529.55	NaN	NaN	8.68083
		1529.36	NaN	NaN	8.67791
		1529.16	NaN	NaN	8.78445
		1528.97	NaN	NaN	8.76956

## Sheet: Data rates
		Wavelength (nm)	Data rate (decoded) (Gb/s)	Data rate (GMI) (Gb/s)
		1609.84	1931.9	2272.9
		1609.62	1910.4	2241.8
		1609.41	1974.8	2326.8
		1609.19	1953.3	2320.2
		1608.98	1974.8	2336.2
		1608.76	1953.3	2311.3
		1608.54	1888.9	2236.1
		1608.33	1931.9	2276.3
		1608.11	1974.8	2316.3
		1607.9	1953.3	2298.8
		1607.68	1953.3	2308.5
		1607.47	1974.8	2340.8
		1607.25	1953.3	2315.6
		1607.04	1953.3	2302.7
		1606.82	1996.3	2366.3
		1606.6	1996.3	2341.7
		1606.39	1974.8	2320.6
		1606.17	1974.8	2325.2
		1605.96	1996.3	2348.1
		1605.74	1974.8	2329
		1605.53	1996.3	2353
		1605.31	2039.2	2409.5
		1605.1	1996.3	2363.7
		1604.88	2017.7	2377.6
		1604.67	1996.3	2359.4
		1604.46	2060.7	2413.9
		1604.24	2017.7	2370.9
		1604.03	2060.7	2435.2
		1603.81	2039.2	2398.3
		1603.6	2017.7	2369.2
		1603.38	1974.8	2344.1
		1603.17	2060.7	2414.2
		1602.95	2039.2	2420.3
		1602.74	2017.7	2374.4
		1602.53	2039.2	2403.7
		1602.31	2082.1	2438.9
		1602.1	2017.7	2376.9
		1601.88	2082.1	2457.9
		1601.67	2060.7	2425.3
		1601.46	2082.1	2446.3
		1601.24	2082.1	2450.6
		1601.03	2082.1	2434.9
		1600.81	2146.5	2482.1
		1600.6	2103.6	2472.8
		1600.39	2082.1	2461.6
		1600.17	2146.5	2471.2
		1599.96	2103.6	2458.2
		1599.75	2146.5	2492.3
		1599.53	2168	2496.2
		1599.32	2017.7	2393
		1599.11	2189.5	2522.2
		1598.89	2146.5	2480.1
		1598.68	2189.5	2531.4
		1598.47	2146.5	2493.6
		1598.25	2232.4	2572.4
		1598.04	2189.5	2519.3
		1597.83	2210.9	2554.9
		1597.62	2189.5	2520.7
		1597.4	2210.9	2532.9
		1597.19	2168	2496.4
		1596.98	2210.9	2557.2
		1596.76	2232.4	2575
		1596.55	2189.5	2549.2
		1596.34	2189.5	2516.2
		1596.13	2253.9	2587.4
		1595.91	2232.4	2576.6
		1595.7	2253.9	2601.4
		1595.49	2275.3	2621.2
		1595.28	2253.9	2588.5
		1595.06	2210.9	2560.6
		1594.85	2232.4	2566
		1594.64	2275.3	2627.6
		1594.43	2275.3	2618.8
		1594.22	2253.9	2618.7
		1594	2275.3	2620.8
		1593.79	2275.3	2614.6
		1593.58	2275.3	2631.6
		1593.37	2296.8	2656.5
		1593.16	2296.8	2654.9
		1592.95	2318.3	2676.6
		1592.73	2296.8	2659.1
		1592.52	2275.3	2624
		1592.31	2339.7	2693.1
		1592.1	2339.7	2711.6
		1591.89	2296.8	2655.2
		1591.68	2318.3	2672.5
		1591.47	2382.7	2747
		1591.26	2361.2	2721.2
		1591.04	2339.7	2697.2
		1590.83	2382.7	2751.5
		1590.62	2361.2	2706.1
		1590.41	2382.7	2747.3
		1590.2	2404.1	2754.1
		1589.99	2404.1	2767.2
		1589.78	2404.1	2772.9
		1589.57	2425.6	2787.3
		1589.36	2425.6	2791.3
		1589.15	2447	2818.4
		1588.94	2404.1	2772.9
		1588.73	2425.6	2807
		1588.51	2447	2806.4
		1588.3	2447	2803.6
		1588.09	2490	2859.6
		1587.88	2468.5	2839.9
		1587.67	2490	2859.7
		1587.46	2490	2865.5
		1587.25	2490	2865.7
		1587.04	2468.5	2843.6
		1586.83	2447	2811.2
		1586.62	2575.8	2918.4
		1586.41	2511.4	2868.7
		1586.2	2511.4	2879.3
		1585.99	2511.4	2884.5
		1585.78	2447	2810.4
		1585.57	2511.4	2891.9
		1585.36	2490	2849.8
		1585.16	2532.9	2911.8
		1584.95	2597.3	2942.9
		1584.74	2597.3	2946.8
		1584.53	2618.8	2967.9
		1584.32	2618.8	2962.2
		1584.11	2640.2	2976.4
		1583.9	2618.8	2965.7
		1583.69	2597.3	2950.5
		1583.48	2597.3	2928.1
		1583.27	2618.8	2963.3
		1583.06	2597.3	2939.6
		1582.85	2597.3	2946.8
		1582.64	2618.8	2958.5
		1582.44	2618.8	2955.6
		1582.23	2618.8	2958.3
		1582.02	2597.3	2945.4
		1581.81	2597.3	2939.7
		1581.6	2511.4	2877.9
		1581.39	2597.3	2926
		1581.18	2640.2	2980.4
		1580.98	2597.3	2934.1
		1580.77	2661.7	3007.7
		1580.56	2618.8	2959.5
		1580.35	2618.8	2961.1
		1580.14	2640.2	2969.2
		1579.93	2683.2	3023.5
		1579.73	2640.2	2983.2
		1579.52	2661.7	3003.8
		1579.31	2575.8	2910.5
		1579.1	2597.3	2944.2
		1578.89	2640.2	2989.1
		1578.69	2640.2	2988.6
		1578.48	2661.7	2991
		1578.27	2661.7	3013.3
		1578.06	2661.7	3010.5
		1577.86	2640.2	2990.3
		1577.65	2597.3	2953.7
		1577.44	2618.8	2964.4
		1577.23	2640.2	2967.8
		1577.03	2640.2	2969.7
		1576.82	2640.2	3001
		1576.61	2618.8	2961.1
		1576.4	2597.3	2949.8
		1576.2	2640.2	2977.8
		1575.99	2640.2	2978.4
		1575.78	2661.7	3001.4
		1575.57	2640.2	2974
		1575.37	2618.8	2975.5
		1575.16	2640.2	2984.6
		1574.95	2640.2	2971
		1574.75	2640.2	2997.7
		1574.54	2640.2	2995.9
		1574.33	2640.2	2977
		1574.13	2640.2	2989.5
		1573.92	2661.7	3000.2
		1573.71	2661.7	3016
		1573.51	2640.2	2977.4
		1573.3	2618.8	2962.9
		1573.09	2640.2	2996.6
		1572.89	2640.2	2975.6
		1572.68	2640.2	2978.2
		1572.48	2661.7	2996.3
		1572.27	2618.8	2969.6
		1572.06	2597.3	2938
		1571.86	2575.8	2919.5
		1571.65	2683.2	3034.6
		1571.45	2704.6	3064.2
		1571.24	2618.8	2975
		1571.03	2661.7	3015.1
		1570.83	2661.7	3009.7
		1570.62	2661.7	2995.7
		1570.42	2618.8	2977.6
		1570.21	2640.2	2966.6
		1570.01	2618.8	2966.2
		1569.8	2618.8	2956.4
		1569.59	2425.6	2791
		1569.39	2683.2	3022.5
		1566.52	2017.7	2374.5
		1566.31	2425.6	2798.9
		1566.11	2575.8	2918.3
		1565.9	2983.7	3303.9
		1565.7	2897.8	3203.9
		1565.5	3069.5	3399.2
		1565.29	3091	3417.2
		1565.09	3241.3	3510.7
		1564.88	3112.5	3432
		1564.68	3133.9	3455.2
		1564.47	3133.9	3458.9
		1564.27	2962.2	3264.6
		1564.07	3305.7	3596.1
		1563.86	3370.1	3640.4
		1563.66	2511.4	2896.5
		1563.45	3327.1	3614.3
		1563.25	2983.7	3290.9
		1563.05	3048.1	3369.6
		1562.84	3348.6	3620.5
		1562.64	2640.2	2973
		1562.44	3348.6	3627.1
		1562.23	3241.3	3515.9
		1562.03	3327.1	3606.4
		1561.83	3048.1	3351.2
		1561.62	3241.3	3508.4
		1561.42	3069.5	3386.3
		1561.22	3241.3	3515.5
		1561.01	3541.8	3791.2
		1560.81	3348.6	3632
		1560.61	3498.9	3752.4
		1560.4	3069.5	3405
		1560.2	3026.6	3346.5
		1560	3284.2	3562.1
		1559.79	3219.8	3500.2
		1559.59	3069.5	3372.9
		1559.39	2983.7	3311.9
		1559.19	3091	3410
		1558.98	3241.3	3510
		1558.78	3112.5	3447.8
		1558.58	3026.6	3353.6
		1558.38	3241.3	3508.5
		1558.17	3026.6	3353.4
		1557.97	3262.7	3530.8
		1557.77	3155.4	3481.1
		1557.57	3155.4	3462.7
		1557.36	3069.5	3391.8
		1557.16	3262.7	3550.7
		1556.96	3262.7	3540.4
		1556.76	3048.1	3365.1
		1556.55	3241.3	3528
		1556.35	3026.6	3352.1
		1556.15	3091	3415.1
		1555.95	3133.9	3453.8
		1555.75	3091	3406.7
		1555.55	3112.5	3436.2
		1555.34	3112.5	3427.4
		1555.14	3133.9	3451.7
		1554.94	3133.9	3460.9
		1554.74	3069.5	3382.4
		1554.54	3133.9	3450.2
		1554.34	3133.9	3442.2
		1554.13	2897.8	3211
		1553.93	3112.5	3428.8
		1553.73	3241.3	3512.3
		1553.53	3026.6	3337.2
		1553.33	3048.1	3370.4
		1553.13	3005.1	3326
		1552.93	3155.4	3461.1
		1552.73	3048.1	3370.9
		1552.52	3026.6	3339.1
		1552.32	3133.9	3462
		1552.12	3005.1	3318.2
		1551.92	3005.1	3316.1
		1551.72	3133.9	3453.6
		1551.52	3112.5	3435.4
		1551.32	3069.5	3390.5
		1551.12	3005.1	3314.7
		1550.92	2876.4	3178.3
		1550.72	2919.3	3254.7
		1550.52	2940.8	3245.3
		1550.32	3155.4	3466
		1550.12	3133.9	3450.2
		1549.92	2983.7	3311.8
		1549.72	2983.7	3294.1
		1549.52	2983.7	3288.7
		1549.32	3005.1	3302.7
		1549.11	3026.6	3347.5
		1548.91	2983.7	3315.5
		1548.71	2983.7	3301.6
		1548.51	2983.7	3306.1
		1548.31	3026.6	3336.5
		1548.11	2812	3166.2
		1547.92	3133.9	3438.7
		1547.72	3091	3397.3
		1547.52	2962.2	3273.5
		1547.32	3284.2	3558
		1547.12	2704.6	3071.9
		1546.92	2962.2	3283.7
		1546.72	3262.7	3536.8
		1546.52	2726.1	3073.4
		1546.32	3026.6	3345.7
		1546.12	3112.5	3429.1
		1545.92	2683.2	3020.3
		1545.72	3026.6	3332.4
		1545.52	3048.1	3371.8
		1545.32	2862	3179.4
		1545.12	2897.8	3199
		1544.92	3112.5	3423.3
		1544.72	2962.2	3273.7
		1544.53	2940.8	3246.3
		1544.33	3048.1	3376.4
		1544.13	2983.7	3304
		1543.93	2962.2	3271.7
		1543.73	2812	3166.6
		1543.53	2983.7	3314.2
		1543.33	3026.6	3337.4
		1543.13	2919.3	3224
		1542.94	2962.2	3282.6
		1542.74	2940.8	3258.1
		1542.54	2983.7	3308.8
		1542.34	2940.8	3265.9
		1542.14	2919.3	3244.1
		1541.94	2962.2	3267.7
		1541.75	2790.5	3135.4
		1541.55	2962.2	3286.5
		1541.35	2983.7	3286.8
		1541.15	2962.2	3279.1
		1540.95	2919.3	3241
		1540.76	2983.7	3288.7
		1540.56	2940.8	3266.3
		1540.36	2962.2	3265.1
		1540.16	2962.2	3279
		1539.96	2983.7	3295.6
		1539.77	2962.2	3267.1
		1539.57	2940.8	3242.6
		1539.37	2919.3	3236.9
		1539.17	2897.8	3217
		1538.98	2919.3	3231.7
		1538.78	2919.3	3231
		1538.58	2940.8	3249.3
		1538.38	2919.3	3227
		1538.19	2897.8	3207.8
		1537.99	2897.8	3204.1
		1537.79	2897.8	3198.2
		1537.59	2862	3171.9
		1537.4	2790.5	3154.5
		1537.2	2897.8	3205.3
		1537	2790.5	3147.1
		1536.81	2769	3123.6
		1536.61	2726.1	3066.8
		1536.41	2747.6	3120.1
		1536.22	2704.6	3063.4
		1536.02	2747.6	3130.4
		1535.82	2747.6	3092.7
		1535.63	2769	3108.3
		1535.43	2747.6	3098.6
		1535.23	2683.2	3041.8
		1535.04	2726.1	3087.3
		1534.84	2683.2	3042.1
		1534.64	2704.6	3064.2
		1534.45	2683.2	3022.1
		1534.25	2640.2	2977.6
		1534.05	2661.7	3002.8
		1533.86	2640.2	2982.3
		1533.66	2618.8	2974.6
		1533.47	2640.2	2986.6
		1533.27	2597.3	2950.6
		1533.07	2575.8	2917.5
		1532.88	2597.3	2927.4
		1532.68	2468.5	2851.3
		1532.49	2575.8	2902.3
		1532.29	2532.9	2903.4
		1532.09	2490	2869
		1531.9	2575.8	2905.5
		1531.7	2490	2857.7
		1531.51	2597.3	2947.6
		1531.31	2511.4	2868.8
		1531.12	2511.4	2872.9
		1530.92	2490	2857.6
		1530.72	2468.5	2827.7
		1530.53	2447	2818.8
		1530.33	2468.5	2830
		1530.14	2447	2813.7
		1529.94	2447	2822
		1529.75	2447	2815.2
		1529.55	2425.6	2771.3
		1529.36	2382.7	2728.7
		1529.16	2361.2	2724.3
		1528.97	2318.3	2668.4
